# Supplementary material for: An Efficient Method for the Isolation and Cultivation of Hypothalamic Neural Stem/Progenitor Cells From Mouse Embryos
Source: Front Neuroanat. 2022 Feb 4;16:711138. doi: 10.3389/fnana.2022.711138 (PMC8854184; doi:10.3389/fnana.2022.711138)
Supplement: Supplementary file 1 [file Table_1.XLSX]

## Sheet: Sheet1
Primers used for quantitative PCR
Nkx2.1
Forward Primer :GTCCTCGGAAAGACAGCATC
Reverse Primer :GTGCTTTGGACTCATCGACA
Six3
Forward Primer :CCGGAAGAGTTGTCCATGTTC
Reverse Primer :CGACTCGTGTTTGTTGATGGC
Ascl1
Forward Primer :GCAACCGGGTCAAGTTGGT
Reverse Primer: GTCGTTGGAGTAGTTGGGGG
Pax6
Forward Primer :TGGCAAACAACCTGCCTATG
Reverse Primer :TGCACGAGTATGAGGAGGTCT
Gapdh
Forward Primer :AGGTCGGTGTGAACGGATTTG
Reverse Primer :TGTAGACCATGTAGTTGAGGTCA
